# Supplementary material for: First case report of splenomegaly with splenic infarction due to aortic graft infection
Source: BMC Cardiovasc Disord. 2023 May 5;23:237. doi: 10.1186/s12872-023-03259-y (PMC10161471; doi:10.1186/s12872-023-03259-y)
Supplement: Supplementary file 1 — Additional file 1. [file 12872_2023_3259_MOESM1_ESM.zip]

Archive with 3 entries (3 files):
- Splenomegaly_Embase_ESM.pdf
- Splenomegaly_Ichushi_ESM.pdf
- Splenomegaly_Pubmed_ESM.pdf
